# Supplementary material for: Aberrant accumulation of NIK promotes tumor growth by dysregulating translation and post-translational modifications in breast cancer
Source: Cancer Cell Int. 2023 Apr 1;23:57. doi: 10.1186/s12935-023-02904-y (PMC10067241; doi:10.1186/s12935-023-02904-y)
Supplement: Supplementary file 1 — Additional file 1: Table S1 List of antibody used in this study. Table S2 List of RT-qPCR primer used in this research. Table S3 List of primer and shRNA sequence used in this research. Table S4 Gene expression results of microarray data (Comparison with parent cells: log2FC). Table S5 Gene expression results of RT-qPCR (Comparison with parent cells: log2FC). Table S6 Protein expression results of western blot (Comparison with parent cell: log2FC). Table S7 DEGs list of RNA-seq analysis (criteria: FDR <0.05 (Benjamini-Hochberg method) and log fold change |Log2(FC)|>1). Table S8 GSEA result of the RNA-seq data using Hallmark gene set. Table S9 GSEA result of the RNA-seq data using GO gene set. Table S10 NIK IHC result of breast cancer tissue microarray. Table S11 NIK and cIAP1 IHC result of breast cancer tissue microarray (consecutive cuts).SP:sample peel. [file 12935_2023_2904_MOESM1_ESM.xlsx]

## Sheet: Table S1
Table S1 List of antibody used in this study
Name	Campany	Dilution	Catlog number
p-EGFR (Y1068) (D7A5) XP(R) R mAb	Cell Signaling Technology	1:1000	#3777
EGFR (D38B1) XP(R) R mAb	Cell Signaling Technology	1:1000	#4267
p-c-Raf (S338) (56A6) R mAb	Cell Signaling Technology	1:1000	#9427
c-Raf (D5X6R) M mAb	Cell Signaling Technology	1:1000	#12552
p-MEK1/2 (S217/221) (41G9) R mAb	Cell Signaling Technology	1:1000	#9154
MEK1/2 (L38C12) M mAb	Cell Signaling Technology	1:1000	#4694
p-p44/42 MAPK (T202/Y204) (D13.14.4E) XP(R) R mAb	Cell Signaling Technology	1:1000	#4370
p44/42 MAPK (ERK1/2) (137F5) R mAb	Cell Signaling Technology	1:1000	#4695
p-JAK2 (Y1007/1008) (C80C3) R mAb	Cell Signaling Technology	1:1000	#3776
JAK2 (D2E12) XP(R) R mAb	Cell Signaling Technology	1:1000	#3230
p-STAT1 (Ser727) R pAb	Cell Signaling Technology	1:1000	#9177
STAT1 R pAb	Cell Signaling Technology	1:1000	#9172
p-STAT3 (Y705) (D3A7) XP(R) R mAb	Cell Signaling Technology	1:1000	#9145
STAT3 (79D7) R mAb	Cell Signaling Technology	1:1000	#4904
p-AKT (S473) (D9E) XP(R) R mAb	Cell Signaling Technology	1:1000	#4060
AKT (pan) (C67E7) R mAb	Cell Signaling Technology	1:1000	#4691
p-mTOR (S2448) (D9C2) XP(R) R mAb	Cell Signaling Technology	1:1000	#5536
mTOR (7C10) R mAb	Cell Signaling Technology	1:1000	#2983
p-p70 S6K (T389) (108D2) R mAb	Cell Signaling Technology	1:1000	#9234
p70 S6K (49D7) R mAb	Cell Signaling Technology	1:1000	#2708
p-GSK-3β (S9) (5B3) R mAb	Cell Signaling Technology	1:1000	#9323
GSK-3β (D5C5Z) XP(R) R mAb	Cell Signaling Technology	1:1000	#12456
p-SAPK/JNK (T183/Y185) (81E11) R mAb	Cell Signaling Technology	1:1000	#4668
SAPK/JNK (56G8) R mAb	Cell Signaling Technology	1:1000	#9258
p-c-JUN (S73) (D47G9) XP(R) R mAb	Cell Signaling Technology	1:1000	#3270
c-JUN (60A8) R mAb	Cell Signaling Technology	1:1000	#9165
NF-κB1 p105/p50 (D4P4D) R mAb	Cell Signaling Technology	1:1000	#13586
NF-κB2 p100/p52 M mAb	Merck	1:2000	#05-361
NOTCH1 (D1E11) XP(R) R mAb	Cell Signaling Technology	1:1000	#3608
NOTCH3 (D11B8) R mAb	Cell Signaling Technology	1:1000	#5276
p-p38 MAPK (T180/Y182) (D3F9) XP(R) R mAb	Cell Signaling Technology	1:1000	#4511
p38 MAPK (D13E1) XP(R) R mAb	Cell Signaling Technology	1:1000	#8690
p-CREB (S133) (87G3) R mAb	Cell Signaling Technology	1:1000	#9198
CREB (D76D11) R mAb	Cell Signaling Technology	1:1000	#4820
NIK R pAb	Cell Signaling Technology	1:2000	#4994
TRAF2 (F-2) M mAb	Cell Signaling Technology	1:1000	sc-136999
TRAF3 (E8H3B) R pAb	Cell Signaling Technology	1:1000	#4729
c-IAP1 (F-4) M mAb	SANTA CRUZ BIOTECHNOLOGY	1:1000	sc-271419
c-IAP2 (58C7) R mAb	Cell Signaling Technology	1:1000	#3130
RelB R mAb	Cell Signaling Technology	1:2000	#4922
RelA/ NF-κB p65 M mAb	SANTA CRUZ BIOTECHNOLOGY	1:1000	sc-8008
HA-probe (Y-11) R pAb	SANTA CRUZ BIOTECHNOLOGY	1:2000	sc-805
DYKDDDDK-tag (1E6) M mAb	FUJIFILM Wako Pure Chemical Corporation	1:2000	014-22383
Histone H3 (D1H2) XP(R) R mAb	Cell Signaling Technology	1:2000	#4499
α-Tubulin (10G10) M mAb	FUJIFILM Wako Pure Chemical Corporation	1:2000	013-25033
β-Actin (13E5) R mAb	Cell Signaling Technology	1:2000	#4970
Anti-Rabbit IgG HRP-linked antibody	cytiva	1:5000	NA934-1ML
Anti-Mouse IgG HRP-linked antibody	cytiva	1:5000	NA931-1ML

## Sheet: Table S2
Table S2 List of RT-qPCR primer used in this research
Name	Sequence
EGFR forward	CCTTCACACATACTCCTCCTCTGG
EGFR reverse	CAAAGGCATGGAGGTCCGTC
cRAF forward	AGAGCGGGCACCAGTATC
cRAF reverse	AATCCGAGTGGACAGCATCAC
MEK1 forward	CAATGGCGGTGTGGTGTTC
MEK1 reverse	GATTGCGGGTTTGATCTCCAG
MEK2 forward	AAGTCCAGCACAGACCCTCG
MEK2 reverse	TACGGCGAGTTGCATTCGTG
ERK1 forward	GTACATCCACTCCGCCAACG
ERK1 reverse	CAGCGCGTAGCCACATACTC
ERK2 forward	CATTATTCGAGCACCAACCATCG
ERK2 reverse	GTCATTGCTGAGGTGTTGTGTC
JAK2 forward	GGCAGCAACAGAGCCTATCG
JAK2 reverse	TCTAACACTGCCATCCCAAGAC
STAT1 forward	CCCGATGGTCTCATTCCGTG
STAT1 reverse	GCTCTCGCTCCTTGCTGATG
STAT3 forward	TGCTGGAGGAGAGAATCGTGG
STAT3 reverse	GAACTGGACGCCGGTCTTG
AKT forward	GGCTATTGTGAAGGAGGGTTGG
AKT reverse	GCCATCATTCTTGAGGAGGAAGTAG
mTOR forward	AGCGTGAGCCGAAGGAGATG
mTOR reverse	AGCCTGGAAACTGGTGAAGGG
S6K forward	CGTGCTGTGGATTGGTGGAG
S6K reverse	TCTTGTGTGAGGTAGGGAGGC
GSK3B forward	ATCTGGTGCTGGACTATGTTC
GSK3B reverse	GACCAGCTGCTTTGCACTTC
JNK forward	AAGAAGCTAAGCCGACCATTTCAG
JNK reverse	TTCTTCTAGGGATTTCTGTGGTGTG
c-JUN forward	CCAAGAACTCGGACCTCCTCAC
c-JUN reverse	TCCTGCTCATCTGTCACGTTC
NF-κB1 forward	ACTACGCGGTGACAGGAGAC
NF-κB1 reverse	AGCCCTCAGCAAATCCTCCAC
NF-κB2 forward	TAGCCCAGAGACATGGAGAGTTG
NF-κB2 reverse	CTGTTCCACGATCACCAGGTAGG
NOTCH1 forward	TGCGAGGTCAACACAGACG
NOTCH1 reverse	CACAGATGCCCAGTGAAGCC
NOTCH3 forward	GTCTTCCTGGGTTTGAGGGTC
NOTCH3 reverse	GGGCACTGGCAGTTATAGGT
p38 forward	TTTGGACTGGCTCGGCACAC
p38 reverse	TCAACAGCTCGGCCATTATGC
CREB forward	AACGAAAGCAGTGACGGAGGAG
CREB reverse	GGGCTAATGTGGCAATCTGTGG
NIK Forward	TTCAGCCCCACCTTTTCAG
NIK Reverse	ACGCTTTCCCTTCCAACAC
cIAP1 Forward	TTCCAAGGTGTGAGTTCTTGATAC
cIAP1 Reverse	TCTCCAGTGGTATCTGAAGTTGAC
CXCL1 Forward	CCCAAACCGAAGTCATAGCC
CXCL1 Reverse	CAGGAACAGCCACCAGTGAG
CXCR4 Forward	CCTCTGACATTCACCAAGGTCTC
CXCR4 Reverse	CAAGATTTCCTCCAGGTCCATC
BIRC3 Forward	ATGCCAAGTGGTTTCCAAGGTG
BIRC3 Reverse	TCTCCTGGGCTGTCTGATGTG
IL6 Forward	GGTACATCCTCGACGGCATCT
IL6 Reverse	GTGCCTCTTTGCTGCTTTCAC
β-actin Forward	GGAGGAGCTGGAAGCAGCC
β-actin Reverse	GCTGTGCTACGTCGCCCTG

## Sheet: Table S3
Table S3 List of primer and shRNA sequence used in this research
Name	Sequence
HA-UB cloning Forward	AGTTAATTAAGGATCCATGTACCCATACGATGTTCCAGATTACG
HA-UB cloning Reverse	GAAGCTTGAGCTCGAGTTACCCACCTCTGAGACGGAG
shNIK no.1	GCAGCTGGAAATAGAATTA
shNIK no.2	GAAGGCTCCCTGGTAGAATAC
shGFP	ACAACAGCCACAACGTCTATA

## Sheet: Table S4
Table S4 Gene expression results of microarray data (Comparison with parent cells: log2FC )
Name	LM05	LM1-2-1
EGFR	0.352252	0.68414
c-RAF	-0.819612	-0.533352
MEK1	0.3081	0.043641
MEK2
ERK1
ERK2	0.000430178	-0.047409
JAK2	-0.348008	0.142353
STAT1	0.16722	-0.0928451
STAT3	-0.103045	-0.0280971
AKT	-0.543504	-0.204194
mTOR	-0.0250417	-0.160226
GSK3B	0.411089	-0.387192
S6K1	-0.629221	-0.858773
SAPK/JNK	0.600108	0.266653
c-JUN	-0.125922	-0.289902
NF-κB1	-0.537275	-0.303064
NF-κB2	0.408845	0.0467508
RELB	0.816612	0.472655
NOTCH1	0.0354287	0.240836
NOTCH3	-0.9889	-1.34203
p38	-0.826622	-1.1397
CREB	0.196664	-0.277474

## Sheet: Table S5
Table S5 Gene expression results of RT-qPCR (Comparison with parent cells: log2FC)
Name	LM05	LM1-2-1
EGFR	-0.271024	0.231255
cRAF	-0.331683	0.0401193
MEK1	0.407858	0.173071
MEK2	0.222715	0.0628129
ERK1	0.250474	0.0804563
ERK2	0.255945	0.138108
JAK2	0.515298	-0.0202139
STAT1	0.168134	-0.0438745
STAT3	0.353373	0.176643
AKT	0.0275824	0.428845
mTOR	0.25859	0.278555
c-JUN	-0.0483093	-0.577593
SAPK/JNK	0.0384396	0.0974803
GSK3B1	0.096849	-0.264354
S6K	-0.0552141	-0.17046
NF-κB1	0.00324157	0.11644
NF-κB2	0.75303	-0.0380628
NOTCH1	0.0331656	-0.348548
NOTCH3	-0.193777	-0.479309
p38	-0.180903	-0.47301
CREB	0.149414	-0.197983

## Sheet: Table S6
Table S6 Protein expression results of western blot (Comparison with parent cell: log2FC)
Name	LM05	LM1-2-1
p-EGFR(Y1068)	0.286848	0.0766525
p-c-RAF(S338)	0.152446	0.116121
p-MEK1/2(S217/221)	0.0152841	-0.0703699
p-ERK1/2(T202/Y204)	-0.128822	-0.0869256
p-JAK2(Y1007/1008)	0.207964	-0.119615
p-STAT1(S727)	0.196147	0.262173
p-STAT3(Y705)	-0.183097	0.154715
p-AKT(S473)	0.445504	0.2036
p-mTOR(S2448)	0.00889099	-0.0666098
p-S6K(T389)	-0.0105128	0.0100599
p-GSK3B(S9)	0.354091	0.179853
p-SAPK/JNK(T183/185)	0.269617	0.215548
p-c-JUN(S73)	0.177402	0.0177054
p50(NF-κB1)	-0.126432	-0.142955
p52(NF-κB2)	1.1163	0.0191351
NOTCH1(NICD)	0.25876	0.0400381
NOTCH3(NICD)	0.174529	-0.120037
p-p38(T180/182)	0.273164	0.433063
p-CREB(S133)	0.247507	0.311231

## Sheet: Table S7
Table S7 DEGs list of RNA-seq analysis (criteria: FDR <0.05 (Benjamini-Hochberg method) and log fold change |Log2(FC)|>1)
ENSEMBL gene ID	Gene symbol	logFC(shNIK no.1 vs shGFP)	FDR	logFC(shNIK no.2 vs shGFP)	FDR
ENSG00000285991.1		5.13882	9.68802e-68	5.06922	3.25956e-57
ENSG00000145934.16	TENM2	2.77894	1.43777e-32	4.64258	6.56801e-14
ENSG00000180777.14	ANKRD30B	3.27366	5.99775e-19	3.78386	1.47703e-15
ENSG00000140030.6	GPR65	1.90341	2.32828e-07	2.8191	5.16378e-14
ENSG00000124593.16	AL365205.1	1.69648	0.0324299	2.78796	1.58094e-123
ENSG00000060718.22	COL11A1	2.699	4.6748e-10	2.75487	3.65851e-09
ENSG00000082397.17	EPB41L3	1.84114	1.35733e-63	2.40507	2.59075e-31
ENSG00000144229.12	THSD7B	1.45161	1.75851e-06	2.08689	3.78634e-10
ENSG00000120337.8	TNFSF18	2.4779	2.9562e-13	2.04935	9.63643e-05
ENSG00000182667.14	NTM	1.90333	1.30248e-32	2.01654	1.83379e-09
ENSG00000168843.14	FSTL5	2.746	1.97787e-09	1.97683	0.0479974
ENSG00000260062.3	GOLGA2P11	1.37406	0.000662708	1.97587	4.1184e-07
ENSG00000205293.5	LINC01602	1.29923	0.0272353	1.96824	0.000201832
ENSG00000221843.4	C2orf16	1.29747	0.0470652	1.86811	0.00123634
ENSG00000234476.3	AC092811.1	1.33963	0.0381922	1.84028	0.0024829
ENSG00000180332.6	KCTD4	1.67529	1.03688e-06	1.79583	0.000255069
ENSG00000280604.1	AJ239328.1	1.2706	0.00482444	1.79308	3.20789e-05
ENSG00000112782.19	CLIC5	1.38622	1.90096e-09	1.75836	2.56921e-12
ENSG00000232110.8	AL353751.1	1.53228	0.0100153	1.72414	0.00652911
ENSG00000265690.7	AC074143.1	1.43238	0.00874814	1.72147	0.000193086
ENSG00000145526.12	CDH18	1.21795	0.00017941	1.69356	1.9543e-07
ENSG00000286886.1		1.29427	0.00354958	1.6786	0.000205273
ENSG00000251629.7	LINC02241	1.35091	0.00179263	1.66849	0.000102432
ENSG00000092621.12	PHGDH	1.20326	3.9999e-10	1.57851	1.04387e-12
ENSG00000140563.15	MCTP2	1.20553	4.7815e-06	1.54385	5.75643e-08
ENSG00000153292.16	ADGRF1	1.31362	8.82689e-05	1.5421	3.40538e-05
ENSG00000260896.6	LINC02170	1.37861	0.00237643	1.54125	0.00165938
ENSG00000253141.2	AC008632.1	1.09142	0.0189471	1.5271	0.00125226
ENSG00000261175.6	LINC02188	1.20423	0.00637545	1.5091	0.00063356
ENSG00000214353.8	VAC14-AS1	1.19513	0.0177874	1.48741	0.0116658
ENSG00000249196.6	TMEM132D-AS1	1.05116	0.00523334	1.48419	7.24436e-05
ENSG00000089505.17	CMTM1	1.55451	0.0027238	1.48311	0.0186456
ENSG00000249937.8	LINC02223	1.23033	0.00390821	1.48304	0.00151037
ENSG00000240889.1	NDUFB2-AS1	1.37542	0.021357	1.4808	0.0235306
ENSG00000166104.15	AC126323.1	1.07775	0.0085752	1.44131	0.00029714
ENSG00000198626.17	RYR2	1.19547	3.86689e-05	1.38964	1.66708e-06
ENSG00000173156.7	RHOD	1.49999	1.56162e-05	1.34849	0.00516976
ENSG00000178235.7	SLITRK1	1.12127	2.12739e-06	1.27115	4.18545e-06
ENSG00000128573.26	FOXP2	1.02513	0.00218969	1.26213	0.000957231
ENSG00000183570.16	PCBP3	1.15311	3.3309e-06	1.23186	2.55058e-05
ENSG00000273018.6	AC107983.2	1.42073	2.06481e-19	1.15778	0.000766137
ENSG00000138347.15	MYPN	1.00122	0.00290594	1.14524	0.0024829
ENSG00000243137.8	PSG4	1.3908	4.11535e-09	1.14215	0.00236925
ENSG00000204936.10	CD177	1.37586	4.42522e-05	1.1381	0.0181289
ENSG00000078053.17	AMPH	1.01483	0.00140677	1.1322	0.00172881
ENSG00000276107.1	AC037198.1	1.03765	0.0152201	1.10766	0.0224276
ENSG00000230836.1	LINC01293	1.02845	0.000336984	1.10306	0.00151706
ENSG00000030304.14	MUSK	1.37198	8.15394e-07	1.05398	0.00418374
ENSG00000147100.11	SLC16A2	1.059	0.000166456	1.011	0.00655333
ENSG00000205426.10	KRT81	-2.5573	2.89656e-11	-3.98625	3.00307e-18
ENSG00000066056.14	TIE1	-2.15074	1.65848e-10	-3.3615	8.16772e-19
ENSG00000285130.2	AL358113.1	-2.54205	0.000395461	-3.29371	9.70378e-17
ENSG00000154330.13	PGM5	-1.49606	9.87086e-05	-3.10619	5.48853e-11
ENSG00000196611.5	MMP1	-1.12468	9.03305e-25	-2.96462	2.83641e-07
ENSG00000165949.12	IFI27	-1.21555	0.000664881	-2.91913	6.30373e-11
ENSG00000160145.15	KALRN	-1.18999	0.00791864	-2.8436	5.83496e-08
ENSG00000188738.15	FSIP2	-1.55961	1.91101e-05	-2.74485	1.01356e-09
ENSG00000213626.13	LBH	-1.01665	0.00136565	-2.6986	0.000302006
ENSG00000275395.6	FCGBP	-1.56119	0.00168617	-2.44615	6.43682e-07
ENSG00000055163.20	CYFIP2	-1.33941	2.73497e-08	-2.35714	1.58969e-15
ENSG00000164283.13	ESM1	-1.88706	1.06253e-09	-2.33854	2.36776e-06
ENSG00000155307.18	SAMSN1	-1.12992	0.0120022	-2.30177	3.51325e-07
ENSG00000100505.13	TRIM9	-1.09352	0.0456054	-2.19728	3.20789e-05
ENSG00000185352.8	HS6ST3	-1.68961	0.0058995	-2.10625	0.000599779
ENSG00000112320.12	SOBP	-1.36142	0.000162546	-2.10185	1.21099e-05
ENSG00000162601.11	MYSM1	-1.18065	0.00107137	-2.05036	6.3249e-08
ENSG00000119698.12	PPP4R4	-1.82554	4.81189e-05	-1.95928	8.49291e-05
ENSG00000167077.13	MEI1	-1.58865	8.57492e-05	-1.9362	0.000717096
ENSG00000271741.1	AC114490.2	-1.44944	0.00507781	-1.91993	0.000685799
ENSG00000187243.16	MAGED4B	-1.34469	0.00335001	-1.88436	0.0050808
ENSG00000187837.3	HIST1H1C	-1.59995	1.11558e-22	-1.86457	9.2279e-22
ENSG00000113657.13	DPYSL3	-1.38275	0.000407973	-1.78365	6.39969e-05
ENSG00000267740.5	AC024592.3	-1.3286	0.00904612	-1.73599	0.00121013
ENSG00000162654.9	GBP4	-1.13203	0.0135498	-1.72307	0.000515408
ENSG00000120279.6	MYCT1	-1.15842	0.00222957	-1.7096	5.02465e-05
ENSG00000100626.17	GALNT16	-1.36251	0.00375033	-1.67364	0.0154666
ENSG00000180573.9	HIST1H2AC	-1.04613	1.90876e-08	-1.64954	4.65954e-16
ENSG00000132718.9	SYT11	-1.48489	0.00327684	-1.64858	0.00572334
ENSG00000023445.15	BIRC3	-1.32502	4.72663e-19	-1.64739	7.98955e-11
ENSG00000110328.6	GALNT18	-1.15148	9.60541e-05	-1.59306	0.000271238
ENSG00000101265.16	RASSF2	-1.55848	0.00558137	-1.56175	0.00581006
ENSG00000205177.6	C11orf91	-1.50086	0.0177768	-1.53655	0.0291955
ENSG00000280071.4	FP565260.6	-1.63135	0.00921705	-1.52013	0.0287393
ENSG00000274012.1	RN7SL2	-1.2449	0.00881935	-1.43072	0.034755
ENSG00000165474.8	GJB2	-1.33091	0.00396347	-1.41904	0.00263705
ENSG00000186517.14	ARHGAP30	-1.07444	4.52555e-06	-1.36643	9.19082e-07
ENSG00000237037.9	NDUFA6-AS1	-1.1087	0.039429	-1.35368	0.0125768
ENSG00000272196.2	HIST2H2AA4	-1.09537	0.000326128	-1.34514	0.00014015
ENSG00000119714.11	GPR68	-1.04993	4.27236e-10	-1.34276	2.21096e-09
ENSG00000130755.13	GMFG	-1.12109	0.000928323	-1.27889	0.000988641
ENSG00000287126.1		-1.38683	0.0324299	-1.26328	0.0456901
ENSG00000203812.2	HIST2H2AA3	-1.12334	0.000263418	-1.24763	0.000611964
ENSG00000113211.5	PCDHB6	-1.12956	0.0280326	-1.18268	0.0224831
ENSG00000168298.6	HIST1H1E	-1.57157	0.00671893	-1.18249	0.0363336
ENSG00000239246.3	AC008026.1	-1.14153	0.0251426	-1.17684	0.0313331
ENSG00000244165.2	P2RY11	-1.31541	0.00172442	-1.16393	0.0131339
ENSG00000180596.7	HIST1H2BC	-1.29292	0.00112867	-1.06328	0.0269441
ENSG00000255508.7	AP002990.1	-1.63137	0.000312499	-1.01708	0.000408916
ENSG00000213694.5	S1PR3	-1.47919	1.78691e-05	-1.00838	0.0158129

## Sheet: Table S8
Table S8 GSEA result of the RNA-seq data using Hallmark gene set
NAME	NES	NOM p-val	FDR q-val
HALLMARK_INTERFERON_ALPHA_RESPONSE	1.92997	0	0.00402828
HALLMARK_CHOLESTEROL_HOMEOSTASIS	1.91487	0.00178891	0.00271414
HALLMARK_INTERFERON_GAMMA_RESPONSE	1.90071	0	0.00180943
HALLMARK_TNFA_SIGNALING_VIA_NF-κB	1.89543	0	0.00135707
HALLMARK_INFLAMMATORY_RESPONSE	1.8648	0	0.00224259
HALLMARK_KRAS_SIGNALING_UP	1.74394	0	0.00622084
HALLMARK_COAGULATION	1.70174	0.00167224	0.00893948
HALLMARK_OXIDATIVE_PHOSPHORYLATION	1.57567	0	0.0291817
HALLMARK_EPITHELIAL_MESENCHYMAL_TRANSITION	1.48613	0.00643087	0.0633716
HALLMARK_COMPLEMENT	1.4473	0.011236	0.0809264
HALLMARK_MTORC1_SIGNALING	1.42884	0.00775194	0.086315
HALLMARK_NOTCH_SIGNALING	1.40784	0.0783582	0.0922318

## Sheet: Table S9
Table S9 GSEA result of the RNA-seq data using GO gene set
NAME	NES	NOM p-val	FDR q-val
GO_DNA_PACKAGING_COMPLEX	2.29863	0	0.000929353
GO_STRUCTURAL_CONSTITUENT_OF_RIBOSOME	2.1495	0	0.00566207
GO_NEGATIVE_REGULATION_OF_GENE_EXPRESSION_EPIGENETIC	2.02201	0	0.058182
GO_SERINE_TYPE_ENDOPEPTIDASE_INHIBITOR_ACTIVITY	2.02099	0	0.0443376
GO_REGULATION_OF_CALCIUM_ION_DEPENDENT_EXOCYTOSIS	2.00227	0	0.0528204
GO_RIBOSOMAL_SUBUNIT	2.00154	0	0.0448076
GO_POSITIVE_REGULATION_OF_DENDRITIC_SPINE_MORPHOGENESIS	1.98285	0.00180832	0.0531087
GO_RESPONSE_TO_INTERLEUKIN_12	1.98017	0	0.0478869
GO_ANTIMICROBIAL_HUMORAL_IMMUNE_RESPONSE_MEDIATED_BY_ANTIMICROBIAL_PEPTIDE	1.95866	0	0.0613208
GO_MITOCHONDRIAL_RESPIRATORY_CHAIN_COMPLEX_ASSEMBLY	1.94862	0	0.0660303
GO_POSITIVE_REGULATION_OF_T_CELL_PROLIFERATION	1.94115	0	0.0681701
GO_LUMENAL_SIDE_OF_ENDOPLASMIC_RETICULUM_MEMBRANE	1.94042	0	0.0631157
GO_LUMENAL_SIDE_OF_MEMBRANE	1.93727	0	0.060148
GO_CYTOSOLIC_RIBOSOME	1.93547	0	0.0569303
GO_CHROMATIN_SILENCING	1.93498	0	0.0537004
GO_RESPONSE_TO_TYPE_I_INTERFERON	1.92957	0	0.0545939
GO_RIBOSOME	1.92172	0	0.0571501
GO_TUMOR_NECROSIS_FACTOR_SECRETION	1.90701	0.00184502	0.0679149
GO_KERATIN_FILAMENT	1.90472	0	0.0665192
GO_KERATINIZATION	1.90026	0	0.0675773
GO_KERATINOCYTE_DIFFERENTIATION	1.88807	0	0.0775127
GO_NUCLEOSOME_ASSEMBLY	1.88536	0	0.0769111
GO_COTRANSLATIONAL_PROTEIN_TARGETING_TO_MEMBRANE	1.88293	0	0.0763961
HP_ACROCYANOSIS	1.86593	0	0.0923519
GO_INNER_MITOCHONDRIAL_MEMBRANE_PROTEIN_COMPLEX	1.86489	0	0.0900173
GO_REGULATION_OF_T_CELL_MEDIATED_IMMUNITY	1.86076	0	0.0911682

## Sheet: Table S10
Table S10 NIK IHC result of breast cancer tissue microarray
Sample number	Grade	NIK+ area/Total area	Mean intencity
1	IIIA	0.378794	92.824
2	IIA	0.475035	117.567
3	IIA	0.608559	107.251
4	IIA	0.766864	104.656
5	IIB	0.787861	90.459
6	IIA	0.355993	105.024
7	IIA	0.478032	110.129
8	IIA	0.46601	86.528
9	IIB	0.728759	102.371
10	IIIB	0.219142	87.267
11	-	0.174707	80.369
12	IIA	0.329117	107.155
13	IIB	0.565928	108.633
14	IIA	0.0853917	77.508
15	IIB	0.585561	88.712
16	IIB	0.416627	114.93
17	IA	0.718871	125.66
18	IA	0.535349	105.83
19	IIA	0.107776	97.994
20	IIIA	0.108806	93.573
21	IIA	0.312688	106.911
22	-	0.257009	92.904
23	IIB	0.102247	75.247
24	IIA	0.113641	89.683
25	IIA	0.406227	99.697
26	IIIB	0.324577	88.384
27	IA	0.389742	127.128
28	IIA	0.245687	100.697
29	IIB	0.0681753	77.492
30	IIIB	0.658368	110.178
31	IIA	0.522801	109.93
32	IIIA	0.183917	90.6
33	-	0.280739	83.085
34	IIA	0.0532443	76.741
35	IA	0.23051	89.132
36	IIA	0.248218	86.354
37	IIA	0.114666	87.168
38	IIB	0.0903029	80.641
39	IIIB	0.540465	99.965
40	IIA	0.677715	133.966
41	IIIA	0.161764	80.298
42	IIA	0.0208768	78.158
43	IIIB	0.689851	96.997
44	-	0.0525743	76.365
45	IIA	0.387527	83.798
46	IIIB	0.311938	112.141
47	IIA	0.25939	97.813
48	IIA	0.445158	90.939
49	IIB	0.250469	89.591
50	IB	0.380979	86.95
51	IIIB	0.561542	103.423
52	IIA	0.460793	101.568
53	IIA	0.368852	87.201
54	IIIB	0.28005	80.7
55	-	0.167663	82.756
56	IIB	0.53316	122.431
57	IIIB	0.261103	108.832
58	IIB	0.490461	102.386
59	IIB	0	0
60	IIA	0.536497	90.426
61	IIA	0.180494	85.27
62	IIA	0.3862	94.53
63	IIIB	0.761549	120.441
64	IIA	0.37943	84.953
65	IIIB	0.300036	86.95
66	-	0.00651808	81.032
67	IIIB	0.39623	117.367
68	IIA	0.27503	96.426
69	IIA	0.590241	97.494
70	IIA	0.807302	128.262
71	IIA	0.136318	79.7
72	IIA	0.436596	91.455
73	IIA	0.388388	89.423
74	IIA	0.272412	84.387
75	IIIB	0.32217	84.299
76	IIIB	0.659336	99.67
77	-	0.135897	82.24
78	IIA	0.224838	79.527
79	IIA	0.464632	93.106
80	IIA	0.303268	86.198
81	IIB	0.570991	101.712
82	IIA	0.209859	93.359
83	IIB	0.394236	98.498
84	IIIA	0.245891	90.453
85	IIA	0.433634	95.605
86	IIA	0.792802	119.351
87	IIB	0.236576	79.798
88	-	0.0167304	77.438
89	IIA	0.469314	86.183
90	IIA	0.492559	125.25
91	IIB	0.612662	109.451
92	IIA	0.865287	118.573
93	IIA	0.414615	85.523
94	IIA	0.450405	100.36
95	IA	0.62938	102.333
96	IIIA	0.561736	84.113
97	IIA	0.0113804	73.239
98	IIIB	0.200379	96.564
99	-	0.00963953	69.045
100	IIIB	0.0130606	72.063
101	IIA	0.103777	75.977
102	IIA	0.4088	100.193
103	IIA	0.0753088	81.937
104	IIA	0.144014	79.513
105	IIA	0.318885	99.283
106	IIA	0.813347	122.482
107	IIB	0.350631	81.17
108	IIA	0.71519	101.092
109	IIA	0.0637944	75.432
110	-	0.00172283	75

[truncated: 1 more sheets: Table S11]
